# Supplementary material for: The Effect of Host-Plant Phylogenetic Isolation on Species Richness, Composition and Specialization of Insect Herbivores: A Comparison between Native and Exotic Hosts
Source: PLoS One. 2015 Sep 17;10(9):e0138031. doi: 10.1371/journal.pone.0138031 (PMC4575019; doi:10.1371/journal.pone.0138031)
Supplement: S4 Table — (XLSX) [file pone.0138031.s004.xlsx]

## Sheet: Plan1
Table S4. List of 582 plant species recorded in the 30 local plant-herbivore assemblages.
Plant especies
Abelia_aurea
Abelia_compacta
Abutilon_pictum
Achillea_filipendulina
Aloysia_gratissima
Artemisia_absinthium
Buddleja_davidii
Bulbine_frutescens
Buxus_sempervirens
Calendula_officinalis
Calendula_sp.
Cereus_hildmannianus
Chaenomeles_japonica
Chrysanthemum_sp.
Citrus_limon
Crataegus_sp.
Cynara_cardunculus
Dianthus_sp.
Duranta_erecta
Echeveria_gibbiflora
Euryops_sp.
Euonymus_japonicus
Fatsia_japonica
Gardenia_jasminoides
Retama_raetam
Grevillea_rosmarinifolia
Hebe_andersonii
Hebe_kilimari
Hedera_helix
Hypericum_calycinum
Hypericum_momoseanum
Hyptis_mutabilis
Impatiens_walleriana
Jacaranda_mimosifolia
Leucanthemum_maximum
Leucophyllum_frutescens
Aloysia_citriodora
Lysimachia_procumbens
Malus_domestica
Mentha_piperita
Murraya_paniculata
Nandina_domestica
Nepeta_racemosa
Nerium_oleander
Pereskia_aculeata
Photinia_serrulata
Phyllostachys_aurea
Physostegia_virginiana
Pittosporum_tenuifolium
Pittosporum_tobira
Polygala_myrtifolia
Prunus_cerasifera
Prunus_persica
Psidium_guajava
Punica_granatum
Pyrus_communis
Quercus_sp.
Robinia_hispida
Robinia_pseudoacacia
Rosa_iceberg
Rosa_sp.
Salvia_officinalis
Senecio_cineraria
Spartium_junceum
Spiraea_chamaedryfolia
Spiraea_thunbergii
Styphnolobium_japonicum
Symphoricarpos_sp.
Tecoma_occipenis
Trachelospermum_jasminoides
Tulipa_sp.
Verbena_rigida
Viburnum_opulus
Viburnum_tinus
Viola_wittrockiana
Vitis_vinifera
Wisteria_sinensis
Adiantum_raddianum
Allamanda_blanchetti
Anthurium_froebelii
Bauhinia_variegata
Bidens_bipinnata
Bougainvillea_spectabilis
Calliandra_haematocephala
Camellia_japonica
Catharanthus_roseus
Cordyline_fruticosa
Dendranthema_grandiflorum
Dendrobium_bigibbum
Dieffenbachia_amoena
Dypsis_lutescens
Epidendrum_ellipticum
Ficus_benjamina
Gerbera_jamesonii
Gladiolus_hortulanus
Hemerocallis_lilioasphodelus
Hemerocallis_fulva
Hibiscus_rosa-sinensis
Hibiscus_syriacus
Iresine_herbstii
Kalanchoe_blossfeldiana
Lagerstroemia_indica
Malvaviscus_arboreus
Nectandra_megapotamica
Nephrolepis_exaltata
Pachystachys_lutea
Polyscias_guilfoylei
Portulaca_grandiflora
Salvia_splendens
Schefflera_arboricola
Schinus_molle
Spathodea_campanulata
Syngonium_podophyllum
Tabebuia_sp.
Tabernaemontana_divaricata
Thuja_sp.
Tibouchina_granulosa
Ulmus_minor
Asparagus_officinalis
Carduus_sp.
Cirsium_arvense
Euonymus_europaeus
Hordeum_vulgare
Melilotus_albus
Prunus_domestica
Ribes_rubrum
Salix_caprea
Spiraea_vanhouttei
Urtica_dioica
Achillea_millefolium
Artemisia_vulgaris
Brassica_napus
Centaurea_sp.
Impatiens_parviflora
Lupinus_polyphyllus
Populus_tremula
Secale_cereale
Silene_latifolia
Thlaspi_arvense
Tripleurospermum_maritimum
Triticum_aestivum
Vicia_cracca
Vicia_sp.
Abies_alba
Abies_concolor
Acer_campestre
Acer_platanoides
Acer_pseudoplatanus
Betula_pendula
Carpinus_betulus
Cornus_sanguinea
Crataegus_monogyna
Fagus_sylvatica
Fraxinus_excelsior
Fraxinus_ornus
Gleditsia_triacanthos
Juniperus_communis
Larix_decidua
Ligustrum_vulgare
Lonicera_ligustrina
Lonicera_xylosteum
Philadelphus_coronarius
Picea_abies
Picea_glauca
Picea_pungens
Pinus_contorta
Pinus_jeffreyi
Pinus_mugo
Pinus_nigra
Pinus_ponderosa
Pinus_sylvestris
Populus_nigra
Populus_simonii
Populus_canescens
Prunus_avium
Pseudotsuga_menziesii
Quercus_cerris
Quercus_robur
Quercus_hispanica
Rhamnus_cathartica
Ribes_aureum
Rosa_canina
Rosa_multiflora
Salix_alba
Salix_purpurea
Taxus_baccata
Tilia_cordata
Tilia_platyphyllos
Ulmus_glabra
Ulmus_laevis
Viburnum_lantana
Viburnum_rhytidophyllum
Brachiaria_suzantha
Calyptocarpus_biaristatus
Cenchrus_echinatus
Crotalaria_indica
Melinis_minutiflora
Panicum_maximum
Pennisetum_polystachion
Senna_obtusifolia
Senna_occidentalis
Senna_rugosa
Sida_cordifolia
Sida_rhombifolia
Sida_santanensis
Zornia_latifolia
Avena_sativa
Bidens_pilosa
Brassica_oleracea
Capsicum_annuum
Cedrela_fissilis
Citrus_sinensis
Coix_lacryma-jobi
Cynodon_dactylon
Desmodium_intortum
Digitaria_sanguinalis
Echinochloa_crus-galli
Echinochloa_crus-pavonis
Eupatorium_sp.
Fagopyrum_acre
Foeniculum_vulgare
Fragaria_hibrida
Glycine_max
Neonotonia_wightii
Abelmoschus_esculentus
Holcus_lanatus
Lens_culinaris
Lolium_multiflorum
Lolium_perenne
Lotononis_bainesii
Lotus_corniculatus
Lycopersicon_esculentum
Medicago_polymorpha
Medicago_sativa
Nicotiana_tabacum
Oryza_sativa
Panicum_sp.
Paspalum_notatum
Paspalum_urvillei
Phalaris_canariensis
Macroptilium_atropurpureum
Vigna_umbellata
Phaseolus_vulgaris
Phytolacca_dioica
Pisum_sativum
Raphanus_raphanistrum
Sechium_edule
Sinapis_alba
Solanum_melongena
Solanum_americanum
Solanum_sisymbriifolium
Solanum_tuberosum
Sorghum_bicolor
Tradescantia_virginiana
Trifolium_repens
Vigna_unguiculata
Zea_mays
Carica_papaya
Citrus_sp.
Coffea_arabica
Mangifera_indica
Manilkara_zapota
Psidium_friedrichsthalianum
Spondias_mombin
Averrhoa_carambola
Chrysophyllum_cainito
Citrus_reticulata
Eriobotrya_japonica
Eugenia_involucrata
Eugenia_pyriformis
Eugenia_uniflora
Malpighia_biflora
Plinia_cauliflora
Passiflora_alata
Passiflora_edulis
Myrciaria_glomerata
Pouteria_caimito
Spondias_dulcis
Spondias_purpurea
Syzygium_jambos
Citrus_aurantium
Citrus_paradisi
Pouteria_sapota
Clausena_lansium
Pouteria_torta
Annona_squamosa
Campomanesia_sessiliflora
Caryocar_brasiliense
Duguetia_furfuracea
Inga_laurina
Terminalia_catappa
Solanum_viarum
Corylus_avellana
Hieracium_murorum
Impatiens_noli-tangere
Mycelis_muralis
Quercus_rubra
Sorbus_aucuparia
Ambrosia_psilostachya
Baccharis_dracunculifolia
Bidens_subalternans
Chaptalia_nutans
Eclipta_prostata
Elephantopus_mollis
Emilia_sonchifolia
Hypochaeris_brasiliensis
Lepidaploa_remotiflora
Orthopappus_angustifolius
Pluchea_sagittalis
Porophyllum_ruderale
Praxelis_clematidea
Pterocaulon_virgatum
Taraxacum_officinale
Tithonia_diversifolia
Tridax_procumbens
Vernonanthura_ferruginea
Acacia_melanoxylon
Alyxia_stellata
Athyrium_microphyllum
Cheirodendron_platyphyllum
Coprosma_waimeae
Cryptomeria_japonica
Dianella_sandwicensis
Dicranopteris_linearis
Dubautia_raillardioides
Elaeocarpus_bifidus
Hedychium_gardnerianum
Kadua_affinis
Melicope_anisata
Metrosideros_polymorpha
Rubus_flagellaris
Scaevola_procera
Stenogyne_purpurea
Styphelia_tameiameiae
Syzygium_sandwicense
Vaccinium_calycinum
Wikstroemia_oahuensis
Abutilon_indicum
Acacia_catechu
Acacia_pennata
Achyranthes_aspera
Aegle_marmelos
Albizia_lebbeck
Albizia_sp.
Alysicarpus_vaginalis
Amaranthus_spinosus
Anacardium_occidentale
Apulda_mutica
Areca_catechu
Aristolochia_indica
Barleria_prionitis
Bauhinia_racemosa
Butea_monosperma
Calotropis_gigantea
Calotropis_procera
Capparis_grandis
Capparis_zeylanica
Cassia_fistula
Chamaecrista_pumila
Cassia_siamea
Senna_tora
Chloroxylon_swietenia
Cleome_viscosa
Cocos_nucifera
Cycas_revoluta
Cymbopogon_martini
Cymbopogon_nardus
Delonix_regia
Dendrophthoe_falcata
Derris_scandens
Dregea_volubilis
Echinops_echinatus
Eleusine_coracana
Embelia_sjeriam-cottam
Erythrina_variegata
Ficus_benghalensis
Flacourtia_indica
Helicteres_isora
Hemidesmus_indicus
Hybanthus_ennaespermus
Imperata_cylindrica
Bryophyllum_pinnatum
Lantana_camara
Capparis_oblongifolia
Magnolia_champaca
Mimosa_pudica
Mitragyna_parvifolia
Moullava_spicata
Murraya_koenigi
Olax_scandens
Desmodium_oojeinense
Oxalis_corniculata
Paracalyx_scariosa
Phyla_nodiflora
Pithecellobium_dulce
Plumbago_zeylanica
Polyalthia_longifolia
Pongamia_pinnata
Combretum_indicum
Ricinus_communis
Ruta_graveolens
Saccharum_officinarum
Saccharum_sp.
Salvadora_persica
Schleichera_oleosa
Sesbania_bispinosa
Shorea_robusta
Sorghum_sp.
Tamarindus_indica
Tephrosia_purpurea
Terminalia_alata
Tragia_involucrata
Tragia_plukentii
Ziziphus_mauritiana
Ziziphus_oenoploea
Ziziphus_rugosa
Zornia_gibbosa
Campomanesia_espiritosantensis
Campomanesia_lineatifolia
Cathedra_bahiensis
Eugenia_brasiliensis
Eugenia_gemmiflora
Eugenia_platyphylla
Eugenia_platysema
Eugenia_stipitata
Ficus_gomelleira
Geissospermum_laeve
Helicostylis_tomentosa
Inga_cylindrica
Manilkara_subsericea
Mouriri_glazioviana
Myrcia_clausseniana
Naucleopsis_oblongifolia
Myrciaria_strigipes
Pouteria_psammophila
Psidium_guineense
Psidium_myrtoides
Rollinia_laurifolia
Spondias_venulosa
Thyrsodium_spruceanum
Ziziphus_platyphylla
Achyrocline_satureioides
Aspilia_montevidensis
Baccharis_articulata
Baccharis_cultrata
Baccharis_pseudomyriocephala
Baccharis_trimera
Blepharocalyx_salicifolius
Calea_serrata
Calendula_arvensis
Calliandra_tweedii
Chiococca_alba
Coccocypselum_lanceolatum
Cordia_curassavica
Croton_gnaphalii
Desmodium_incanum
Eugenia_hyemalis
Eupatorium_commersonii
Eupatorium_pedunculosum
Hydrophyllum_sp.
Lantana_fucata
Leandra_australis
Monnina_oblongifolia
Mutisia_coccinea
Porophyllum_lanceolatum
Richardia_grandiflora
Senecio_ceratophylloides
Senna_corymbosa
Sommerfeltia_spinulosa
Spermacoce_verticillata
Stachytarpheta_cayennensis
Tagetes_minuta
Triumfetta_semitriloba
Verbesina_subcordata
Chrysolaena_flexuosa
Chrysolaena_lithospermifolia
Vernonanthura_nudiflora
Aechmea_sp.
Baccharis_patens
Baccharis_sp.
Baccharis_tridentata
Banisteriopsis_muricata
Calea_uniflora
Casearia_decandra
Coccocypselum_sp.
Coleostephus_myconis
Commelina_sp.
Dioclea_violacea
Dodonaea_viscosa
Doryopteris_multipartita
Epidendrum_fulgens
Eryngium_nudicaule
Eryngium_sp.
Eupatorium_intermedium
Austroeupatorium_inulifolium
Galianthe_fastigiata
Heterotalamus_psiadioidis
Kyllinga_vaginata
Lithraea_brasiliensis
Mikania_involucrata
Myrcia_palustris
Myrcia_sp.
Myrciaria_cuspidata
Noticastrum_sp.
Oenothera_sp.
Panicum_glutinosum
Paspalum_corcovadense
Paspalum_sp.
Pinus_sp.
Polypodium_lepidopteris
Porophyllum_sp.
Richardia_brasiliensis
Saccharum_angustifolium
Sebastiania_sp.
Senecio_brasiliensis
Senecio_heterotrichius
Senecio_sp.
Sisyrinchium_sp.
Triumfetta_sp.
Vernonia_sp.
Alibertia_edulis
Aphelandra_scabra
Fridericia_mollissima
Bauhinia_ungulata
Bignonia_aequinoctialis
Bromelia_pinguin
Bunchosia_biocellata
Cardiospermum_halicacabum
Senna_hayesiana
Centrosema_pubescens
Cissus_alata
Cordia_alliodora
Cordia_panamensis
Cornutia_pyramidata
Dioclea_megacarpa
Dioscorea_convolvulacea
Erythroxylum_havanense
Forsteronia_spicata
Gouania_polygama
Helicteres_baruensis
Helicteres_guazumifolia
Semialarium_mexicanum
Hiraea_reclinata
Lippia_sp.
Lonchocarpus_costaricensis
Lonchocarpus_rugosus
Machaerium_biovulatum
Olyra_latifolia
Garcinia_intermedia
Rhehdera_trinervis
Russelia_sarmentosa
Smilax_spinosa
Tabebuia_ochracea
Tetracera_volubilis
Waltheria_glomerata
Furcraea_cabuya
Verbesina_gigantea
Cuphea_appendiculata
Conyza_canadensis
Ardisia_sp.
Phlebodium_pseudoaureum
Brassica_rapa
Vicia_sativa
Trifolium_amabile
Ageratum_conyzoides
Perlagonium_hortorum
Cupressus_lusitanica
Pinus_devoniana
Chrysanthemum_maximum
Quercus_copeyensis
Yucca_gigantea
Cupania_glabra
Costus_pulverulentus
Tabernaemontana_alba
Gamochaeta_americana
Rhynchospora_polyphylla
Cynodon_nlemfuensis
Drymaria_cordata
Asclepias_curassavica
Cyphomandra_betacea
Salix_humboldtiana
Phenax_mexicanus
